# Supplementary material for: Epigenetic Induction of Secondary Metabolites Production in Endophytic Fungi Penicillium chrysogenum and GC-MS Analysis of Crude Metabolites with Anti-HIV-1 Activity
Source: Microorganisms. 2023 May 26;11(6):1404. doi: 10.3390/microorganisms11061404 (PMC10305084; doi:10.3390/microorganisms11061404)
Supplement: Supplementary file 1 [file microorganisms-11-01404-s001.zip]

Archive with 1 entries (1 files):
- microorganisms-2388495-supplementary.pdf
